# Supplementary material for: Correction: The Ketamine Analogue Methoxetamine and 3- and 4-Methoxy Analogues of Phencyclidine Are High Affinity and Selective Ligands for the Glutamate NMDA Receptor
Source: PLoS One. 2018 Mar 22;13(3):e0194984. doi: 10.1371/journal.pone.0194984 (PMC5864080; doi:10.1371/journal.pone.0194984)
Supplement: S1 Table — (XLSX) [file pone.0194984.s001.xlsx]

## Sheet: Sheet1
	CMPD		5-HT1A	5-HT1B	5-HT1D	5-ht1e	5-HT2A	5-HT2B	5-HT2C	5-HT3	5-ht5a	5-HT6	5-HT7	A2B2	A2B4	A3B2	A3B4	A4B2	A4B2**	A4B4	Alpha1A	Alpha1B	Alpha1D	Alpha2A	Alpha2B	Alpha2C	B2	Beta1	Beta2	Beta3	BZP Rat Brain Site	CB1	CB2	D1	D2	D3	D4	D5	DAT	DOR	GABAA	GABAB	H1	H2	H3	H4	KOR	M1	M2
21104	4-Me-O-PCP		>10000	>10000	>10000	>10000	>10000	>10000	>10000	>10000	>10000	>10000	>10000	>10000	>10000	>10000	>10000	>10000	>10000	>10000	>10000	>10000	>10000	>10000	>10000	>10000	>10000	>10000	>10000	>10000	>10000	>10000	>10000	>10000	>10000	>10000	>10000	>10000	>10000	>10000	>10000	>10000	>10000	>10000	>10000	>10000	>10000	>10000	>10000
21236	3-Me-O-PCP		>10000	>10000	>10000	>10000	>10000	>10000	>10000	>10000	>10000	>10000	>10000	>10000	>10000	>10000	>10000	>10000	>10000	>10000	>10000	>10000	>10000	>10000	>10000	>10000	>10000	>10000	>10000	>10000	>10000	>10000	>10000	>10000	>10000	>10000	>10000	>10000	>10000	>10000	>10000	>10000	2960	>10000	>10000	>10000	>10000	>10000	>10000
22592	3-Me-O-PCE		>10000	>10000	>10000	>10000	>10000	>10000	>10000	>10000	>10000	>10000	>10000	>10000	>10000	>10000	>10000	>10000	>10000	>10000	>10000	>10000	>10000	964	>10000	>10000	>10000	>10000	>10000	>10000	>10000	>10000	>10000	>10000	>10000	>10000	>10000	>10000	743	>10000	>10000	>10000	>10000	2097	>10000	>10000	>10000	>10000	>10000
21336	Ketamine		>10000	>10000	>10000	>10000	>10000	>10000	>10000	>10000	>10000	>10000	>10000	>10000	>10000	>10000	>10000	>10000	>10000	>10000	>10000	>10000	>10000	>10000	>10000	>10000	>10000	>10000	>10000	>10000	>10000	>10000	>10000	>10000	>10000	>10000	>10000	>10000	>10000	>10000	>10000	>10000	>10000	>10000	>10000	>10000	>10000	>10000	>10000
21337	PCP		>10000	>10000	>10000	>10000	>10000	>10000	>10000	>10000	>10000	>10000	>10000	>10000	>10000	>10000	>10000	>10000	>10000	>10000	>10000	>10000	>10000	>10000	>10000	>10000	>10000	>10000	>10000	>10000	>10000	>10000	>10000	>10000	>10000	>10000	>10000	>10000	>10000	>10000	>10000	>10000	>10000	>10000	>10000	>10000	>10000	>10000	>10000
22136	Methoxetamine		>10000	>10000	>10000	>10000	>10000	>10000	>10000	>10000	>10000	>10000	>10000	>10000	>10000	>10000	>10000	>10000	>10000	>10000	>10000	>10000	>10000	>10000	>10000	>10000	>10000	>10000	>10000	>10000	>10000	>10000	>10000	>10000	>10000	>10000	>10000	>10000	>10000	>10000	>10000	>10000	>10000	>10000	>10000	>10000	>10000	>10000	>10000
		Where< 50% inhibition was found on primary screen Ki value is set to >>10000
[truncated: 10 more columns]
